# Supplementary material for: First-Generation Synthetic Cathinones Produce Arrhythmia in Zebrafish Eleutheroembryos: A New Approach Methodology for New Psychoactive Substances Cardiotoxicity Evaluation
Source: Int J Mol Sci. 2023 Sep 8;24(18):13869. doi: 10.3390/ijms241813869 (PMC10531093; doi:10.3390/ijms241813869)
Supplement: Supplementary file 1 [file ijms-24-13869-s001.zip]

Archive with 1 entries (1 files):
- ijms-2576815-supplementary.pdf
